# Supplementary material for: Selective packaging of mitochondrial proteins into extracellular vesicles prevents the release of mitochondrial DAMPs
Source: Nat Commun. 2021 Mar 30;12:1971. doi: 10.1038/s41467-021-21984-w (PMC8009912; doi:10.1038/s41467-021-21984-w)
Supplement: Supplementary file 4 — Source Data file [file 41467_2021_21984_MOESM4_ESM.xlsx]

## Sheet: List of figures
Figure 1	A	Graph IL6
	B	Graph IP10
	C	WB
	D	Graph IP10 AA
	E	WB
	F	EV quantification graph AA
Figure 2	A	WB
	B	EV quantification graph Mito proteins
	C	WB
	D	EM images
	E	EM EV quantification
	F	EM EV quantification
	G	Graph Vesicles close to PM
	H	IF image
Figure 3	A	Drawing
	B	WB
	C	IF
	D	Graph MDVs siSNX
	E	Graph EV quantification siSnx9
Figure 4	A-D	Graph MDV OPA1 KO
Figure 5	A	Graph EV protein content
	B	EM EV quantification
	C	WB
	D	Graph EV quantification cytosolic proteins
	E	WB
	F	Graph EV quantification OPA1 KO
	G	Graph EV quantification mtDNA OPA1 KO
Figure 6	A	Graph IP10
	B	Graph IP10
	C	Graph RSAD2/mIFIT1
	D	Graph IL6
	E	Graph IL6
Figure 7	A	MDV/Cell AA
	B	LAMP1-Positive MDVs AA
	C	LAMP1-positive MDVs OPA1 KO
	D	MDVs U2OS
	E	Parkin-Positive MDVs
	F	EVs U2OS
Sup. Figure 1	A	WB
	B	EV protein content
	C	Cell death
	D	WB
	E	Cell death AA
	F	Alix EV content
	G	EM image
Sup Figure 2	A	WB
	B	Evs siSNX9#1
	C	Alix Evs
	D	WB
	E	WB
	F	OPA1 Put Back
Sup Figure 3		IF OPA KO
Sup Figure 4	A	IF AA
	B	WB
	C	WB
	D	IF

## Sheet: Figure 1A
	IL6						One way ANOVA with Tukey post-test
	Mitochondria							diff	lwr	upr	p adj
	Control	Mito 120 µg	Mito 24 µg	Mito 12 µg			Control vs Mito 120 µg	-9670.26	-13483.2	-5857.34	0.0001806
	0	12036.9	3960	871.538			Control vs Mito 24 µg	-3934.36	-7747.27	-121.442	0.0433265
	0	9971.54	3613.85	3698.46			Control vs Mito 12 µg	-2233.08	-6045.99	1579.84	0.309398
	0	7002.31	4229.23	2129.23			Mito 120 µg vs Mito 24 µg	-5735.9	-9548.81	-1922.98	0.0057896
							Mito 120 µg vs Mito 12 µg	-7437.18	-11250.1	-3624.26	0.0011141
							Mito 24 µg vs Mito 12 µg	1701.28	-2111.63	5514.2	0.517404
	EVs							diff	lwr	upr	p adj
	Control	EV 10E6 cells	EV 4E6 cells	EV 2E6 cells			Control vs EV 10E6 cells	-173.119	-469.962	123.724	0.350541
	182	0	55.3333	0			Control vs EV 4E6 cells	-8.33333	-305.177	288.51	0.99978
	282	202	115.333	268.667			Control vs EV 2E6 cells	49.5	-247.343	346.343	0.958675
	125.714	0	90	0			EV 10E6 cells vs EV 4E6 cells	-164.786	-461.629	132.058	0.390351
	561.429	290	0	190			EV 6E10 cells vs EV 2E6 cells	-222.619	-519.462	74.2243	0.171199
							EV 4E6 cells vs EV 2E6 cells	57.8333	-239.01	354.677	0.93667

## Sheet: Figure 1B
	IP10						One way ANOVA with Tukey post-test
	Mitochondria							diff	lwr	upr	p adj
	Control	Mito 120 µg	Mito 24 µg	Mito 12 µg			Control vs Mito 120 µg	24.9126	-181.331	231.156	0.983441
	96.3702	84.3251	96.3702	78.1891			Control vs Mito 24 µg	-25.242	-231.485	181.001	0.982802
	52.8429	19.1878	71.9749	265.576			Control vs Mito 12 µg	-122.448	-328.691	83.7958	0.336337
	123.022	116.642	83.5297	83.5297			Mito 120 µg vs Mito 24 µg	50.1546	-156.089	256.398	0.886459
	110.184	62.6138	231.513	444.915			Mito 120 µg vs Mito 12 µg	147.36	-58.8832	353.604	0.20128
							Mito 24 µg vs Mito 12 µg	-97.2056	-303.449	109.038	0.523035
	EVs
	Control	EV 10E6 cells	EV 4E6 cells	EV 2E6 cells				diff	lwr	upr	p adj
	102.283	975.332	782.912	531.296			Control vs EV 10E6 cells	-724.211	-979.996	-468.426	1.17e-05
	46.2951	714.226	367.651	506.275			Control vs EV 4E6 cells	-538.466	-794.251	-282.681	0.0002156
	83.5297	811.447	699.121	530.452			Control vs EV 2E6 cells	-399.762	-655.547	-143.977	0.0027632
	62.6138	690.563	598.901	325.748			EV 10E6 cells vs EV 4E6 cells	-185.746	-441.53	70.0393	0.190919
							EV 6E10 cells vs EV 2E6 cells	-324.449	-580.234	-68.6641	0.0124245
							EV 4E6 cells vs EV 2E6 cells	138.703	-117.082	394.488	0.40945

## Sheet: Figure 1D
	IP10
						One way ANOVA with Tukey post-test
	Mitochondria
	Control	Ctrl_Mito	AA_mito				diff	lwr	upr	p adj
	109.103	127.487	1324.74			Control vs AA_Mito	-579.29	-1080.92	-77.66	0.0255096
	174.76	106.139	359.935			Control vs Ctrl_Mito	23.3043	-478.326	524.934	0.990777
	158.313	103.086	706.878			Ctrl_Mito vs AA_Mito	-555.986	-1057.62	-54.3557	0.0312
	180.049	378.731	547.833
	EVs
	Control	Ctrl_EVs	AA_EVs				diff	lwr	upr	p adj
	109.103	1244.22	1316.26			Control vs AA_EVs	-934.884	-1426.96	-442.808	0.0004966
	86.228	538.464	571.453			Control vs Ctrl_EVs	891.911	399.834	1383.99	0.0007708
	58.2273	1121.93	1073			Ctrl_EVs vs AA_EVs	-42.9738	-535.051	449.103	0.972084
	100.316	1320.7	1574.24
	5.18509	616.959	533.966
	405.345	1273.6	1304.79

## Sheet: Figure 1F
	EVs
	mtHSP70			PDH			TOM20
	WT	AA		WT	AA		WT	AA
	1.8	0.88		0.51	0.16		3.79	3.69
	1.7	0		0.16	0.23		1.95	0.85
	1.96	1.19		0.26	0.11		2.8	3.49
	0.87	0.12		0.68	0.4		3.67	3.74
	ttest			ttest			ttest
	t = 4.6023			t = 1.9227			t = 0.29641
	df = 3			df = 3			df = 3
	p-value = 0.01929			p-value = 0.1502			p-value = 0.7862

## Sheet: Sup. Figure 1B
	EV protein content (µg/mg cell protein)
	MEFs	Raw	U2OS
	25	23	20
	15	28	19
	23	13	2
	27	42	11
	7	18	10
	9		7
	3		7
	9		4
	11
	20
	17
	14
	14

## Sheet: Sup. Figure 1C
	Cell death (%)
	MEFs	Raw	U2OS
	1.4	1	3
	1.2	1.4	1.7
	1.9	1.6	1.9
		2.5	1.7
			1.1
			2.9

## Sheet: Sup. Figure 1E
	Cell Death (%)
	Ctrl	AA
	1.5	3
	1.6	6.7
	1.3	6.9
	3.6	6.1

## Sheet: Sup. Fig. 1F
	mtHSP70 EV content
					One way ANOVA with Tukey post-test
	Ctrl	AA	AA+NAC
	0.0899409	0.0104478	0.119128			diff	lwr	upr	p adj
	0.100272	0.0068264	0.22094		AA_NAC-AA	0.127016	0.0401799	0.213853	0.0069481
	0.0686799	0.0188038	0.0520173		Ctrl-AA	0.0666208	-0.0202156	0.153457	0.135935
	0.0737707	0.0301027	0.182159		Ctrl-AA_NAC	-0.0603955	-0.147232	0.0264409	0.182676

## Sheet: Figure 2B
	EV content (Fold enrichment)
	Alix	Lamin B1	Rab9	Rab11	Snx9	Actin	PDH	Cyt c	TOM20	OPA1	NDUFA9	mtHSP70		mtDNA
	2.36	0.53	0	0.36	0.36	0.69	0.31	0	1.93	0.61	1.39	0.83		0.9
	2.62	0	0	0.01	0.25	0.66	0.27	0.32	1.15	0.46	1.77	1.54		0.63
	2	0.38	0.28	0.33	0.01	1.25	0.11	0	1.17	0.61	1.46	1.29		2.5
			0.43	0.61	0.44	1.13	0.27		0.8	1.25	0.52	1.03		1.13
					0.07	0.86	0.1		1.72	1.12	0.96	0.71		2.16
					0.02	0.57	0.01		2.64	1.02	1.06	0.61
						1.06	0.61		2.72		1.65
						0.64	0.01		0.79		0.52
						0.98	0		2.5		0.49
						0.71	0		0.99		1.05
							0				1.76
							0				1.37
							0				0.72

[truncated: 30 more sheets: Figure 2C, Figure 2E-F, Figure 2G, Figure 3B, Figure 3D, Figure 3E, Sup. Figure 2A, Sup. Figure 2B, Sup. Fig. 2C, Sup. Fig. 2D, Sup. Fig. 2E, Sup. Fig. 2F, Figure 4, Figure 5A, Figure 5B, Figure 5C, Figure 5D, Figure 5E, Figure 5F-G, Figure 6A-B …]
